# Supplementary material for: Synthesis of New Chromene Derivatives Targeting Triple-Negative Breast Cancer Cells
Source: Cancers (Basel). 2023 May 9;15(10):2682. doi: 10.3390/cancers15102682 (PMC10216081; doi:10.3390/cancers15102682)
Supplement: Supplementary file 1 [file cancers-15-02682-s001.zip]

Archive with 2 entries (2 files):
- cancers-2286253-File S2 - Uncropped Western Blot.pdf
- cancers-2286253-supplementary.pdf
